# Supplementary material for: First records of Epeus bicuspidatus and description of a new species of Epeus (Araneae, Salticidae) from Vietnam
Source: Biodivers Data J. 2025 Dec 1;13:e172899. doi: 10.3897/BDJ.13.e172899 (PMC12686956; doi:10.3897/BDJ.13.e172899)
Supplement: XML Treatment for Epeus bicuspidatus [file BDJ.13.e172899-treatment1.xml]

<!DOCTYPE tp:taxon-treatment
  PUBLIC "-//TaxonX//DTD Taxonomic Treatment Publishing DTD v0 20100105//EN" "tax-treatment-NSO.dtd">
<tp:taxon-treatment xmlns:tp="http://www.plazi.org/taxpub"><tp:treatment-meta><mixed-citation publication-type="journal"><person-group><name><surname>Vu</surname><given-names>Duc-Toan</given-names></name><name><surname>Duong</surname><given-names>Van-Tang</given-names></name><name><surname>Pham</surname><given-names>Dinh-Sac</given-names></name></person-group><article-title>First records of <italic><tp:taxon-name><tp:taxon-name-part taxon-name-part-type="genus" reg="Epeus">Epeus</tp:taxon-name-part> <tp:taxon-name-part taxon-name-part-type="species" reg="bicuspidatus">bicuspidatus</tp:taxon-name-part></tp:taxon-name></italic> and description of a new species of <italic><tp:taxon-name><tp:taxon-name-part taxon-name-part-type="genus" reg="Epeus">Epeus</tp:taxon-name-part></tp:taxon-name></italic> (<tp:taxon-name><tp:taxon-name-part taxon-name-part-type="order">Araneae</tp:taxon-name-part></tp:taxon-name>, <tp:taxon-name><tp:taxon-name-part taxon-name-part-type="family">Salticidae</tp:taxon-name-part></tp:taxon-name>) from Vietnam</article-title><source>Biodivers Data J</source><day>01</day><month>12</month><year>2025</year><volume>13</volume><pub-id pub-id-type="doi">10.3897/BDJ.13.e172899</pub-id></mixed-citation></tp:treatment-meta><tp:nomenclature><tp:taxon-name><object-id xmlns:xlink="http://www.w3.org/1999/xlink" content-type="arpha" xlink:type="simple">69EEB478-D5CE-5DDE-9AA9-89DBEBF69AF2</object-id><tp:taxon-name-part taxon-name-part-type="genus">Epeus</tp:taxon-name-part> <tp:taxon-name-part taxon-name-part-type="species">bicuspidatus</tp:taxon-name-part></tp:taxon-name><tp:taxon-authority>(Song, Gu &amp; Chen, 1988)</tp:taxon-authority><tp:nomenclature-citation-list><tp:nomenclature-citation><tp:taxon-name><tp:taxon-name-part taxon-name-part-type="genus" reg="Plexippoides">Plexippoides</tp:taxon-name-part> <tp:taxon-name-part taxon-name-part-type="species" reg="bicuspidatus">bicuspidatus</tp:taxon-name-part></tp:taxon-name><comment>: <xref ref-type="bibr" rid="B13513851">Song et al. (1988)</xref>: 71, figs. 6-8 (description of male).</comment></tp:nomenclature-citation><tp:nomenclature-citation><tp:taxon-name><tp:taxon-name-part taxon-name-part-type="genus" reg="Epeus">Epeus</tp:taxon-name-part> <tp:taxon-name-part taxon-name-part-type="species" reg="bicuspidatus">bicuspidatus</tp:taxon-name-part></tp:taxon-name><comment> (Song, Gu &amp; Chen, 1988): <xref ref-type="bibr" rid="B13513821">Peng et al. (1993)</xref>: 48, figs. 121-124 (transferred from <italic><tp:taxon-name><tp:taxon-name-part taxon-name-part-type="genus" reg="Plexippoides">Plexippoides</tp:taxon-name-part></tp:taxon-name></italic>); <xref ref-type="bibr" rid="B13513843">Song et al. (1999)</xref>: 508, figs. 291 N-O (♂).</comment></tp:nomenclature-citation></tp:nomenclature-citation-list></tp:nomenclature><tp:treatment-sec sec-type="materials"><title>Materials</title><list list-type="alpha-lower" list-content="occurrences"><list-item><p><bold>Type status:</bold> <named-content xmlns:xlink="http://www.w3.org/1999/xlink" content-type="dwc:typeStatus" xlink:type="simple">Other material</named-content>. <bold>Occurrence:</bold> catalogNumber: <named-content xmlns:xlink="http://www.w3.org/1999/xlink" content-type="dwc:catalogNumber" xlink:type="simple">TBU-ARA-SAL-002.3 to 002.4</named-content>; individualCount: <named-content xmlns:xlink="http://www.w3.org/1999/xlink" content-type="dwc:individualCount" xlink:type="simple">2</named-content>; sex: <named-content xmlns:xlink="http://www.w3.org/1999/xlink" content-type="dwc:sex" xlink:type="simple">1 male, 1 female</named-content>; lifeStage: <named-content xmlns:xlink="http://www.w3.org/1999/xlink" content-type="dwc:lifeStage" xlink:type="simple">adult</named-content>; occurrenceID: <named-content xmlns:xlink="http://www.w3.org/1999/xlink" content-type="dwc:occurrenceID" xlink:type="simple">805D7F94-6204-5C54-A708-9564FA92D6AD</named-content>; <bold>Taxon:</bold> scientificName: <named-content xmlns:xlink="http://www.w3.org/1999/xlink" content-type="dwc:scientificName" xlink:type="simple"><italic><tp:taxon-name><tp:taxon-name-part taxon-name-part-type="genus" reg="Epeus">Epeus</tp:taxon-name-part> <tp:taxon-name-part taxon-name-part-type="species" reg="bicuspidatus">bicuspidatus</tp:taxon-name-part></tp:taxon-name></italic> (Song, Gu &amp; Chen, 1988)</named-content>; order: <named-content xmlns:xlink="http://www.w3.org/1999/xlink" content-type="dwc:order" xlink:type="simple"><tp:taxon-name><tp:taxon-name-part taxon-name-part-type="order">Araneae</tp:taxon-name-part></tp:taxon-name></named-content>; family: <named-content xmlns:xlink="http://www.w3.org/1999/xlink" content-type="dwc:family" xlink:type="simple"><tp:taxon-name><tp:taxon-name-part taxon-name-part-type="family">Salticidae</tp:taxon-name-part></tp:taxon-name></named-content>; genus: <named-content xmlns:xlink="http://www.w3.org/1999/xlink" content-type="dwc:genus" xlink:type="simple"><tp:taxon-name><tp:taxon-name-part taxon-name-part-type="genus">Epeus</tp:taxon-name-part></tp:taxon-name></named-content>; <bold>Location:</bold> country: <named-content xmlns:xlink="http://www.w3.org/1999/xlink" content-type="dwc:country" xlink:type="simple">Vietnam</named-content>; countryCode: <named-content xmlns:xlink="http://www.w3.org/1999/xlink" content-type="dwc:countryCode" xlink:type="simple">VN</named-content>; stateProvince: <named-content xmlns:xlink="http://www.w3.org/1999/xlink" content-type="dwc:stateProvince" xlink:type="simple">Son La</named-content>; locality: <named-content xmlns:xlink="http://www.w3.org/1999/xlink" content-type="dwc:locality" xlink:type="simple">Tu Le Commune</named-content>; verbatimElevation: <named-content xmlns:xlink="http://www.w3.org/1999/xlink" content-type="dwc:verbatimElevation" xlink:type="simple">1513 m</named-content>; verbatimLatitude: <named-content xmlns:xlink="http://www.w3.org/1999/xlink" content-type="dwc:verbatimLatitude" xlink:type="simple">21°45′16″N</named-content>; verbatimLongitude: <named-content xmlns:xlink="http://www.w3.org/1999/xlink" content-type="dwc:verbatimLongitude" xlink:type="simple">104°14′43″E</named-content>; verbatimCoordinateSystem: <named-content xmlns:xlink="http://www.w3.org/1999/xlink" content-type="dwc:verbatimCoordinateSystem" xlink:type="simple">WGS84</named-content>; <bold>Event:</bold> eventDate: <named-content xmlns:xlink="http://www.w3.org/1999/xlink" content-type="dwc:eventDate" xlink:type="simple">22May 2024</named-content>; eventRemarks: <named-content xmlns:xlink="http://www.w3.org/1999/xlink" content-type="dwc:eventRemarks" xlink:type="simple">collected by Duc-Toan Vu</named-content></p></list-item><list-item><p><bold>Type status:</bold> <named-content xmlns:xlink="http://www.w3.org/1999/xlink" content-type="dwc:typeStatus" xlink:type="simple">Other material</named-content>. <bold>Occurrence:</bold> catalogNumber: <named-content xmlns:xlink="http://www.w3.org/1999/xlink" content-type="dwc:catalogNumber" xlink:type="simple">VNMN-SAL-079</named-content>; individualCount: <named-content xmlns:xlink="http://www.w3.org/1999/xlink" content-type="dwc:individualCount" xlink:type="simple">1</named-content>; sex: <named-content xmlns:xlink="http://www.w3.org/1999/xlink" content-type="dwc:sex" xlink:type="simple">female</named-content>; lifeStage: <named-content xmlns:xlink="http://www.w3.org/1999/xlink" content-type="dwc:lifeStage" xlink:type="simple">adult</named-content>; occurrenceID: <named-content xmlns:xlink="http://www.w3.org/1999/xlink" content-type="dwc:occurrenceID" xlink:type="simple">4E813C9D-1B5A-5E63-8FDF-10FF9DADE4BA</named-content>; <bold>Taxon:</bold> scientificName: <named-content xmlns:xlink="http://www.w3.org/1999/xlink" content-type="dwc:scientificName" xlink:type="simple"><italic><tp:taxon-name><tp:taxon-name-part taxon-name-part-type="genus" reg="Epeus">Epeus</tp:taxon-name-part> <tp:taxon-name-part taxon-name-part-type="species" reg="bicuspidatus">bicuspidatus</tp:taxon-name-part></tp:taxon-name></italic> (Song, Gu &amp; Chen, 1988)</named-content>; order: <named-content xmlns:xlink="http://www.w3.org/1999/xlink" content-type="dwc:order" xlink:type="simple"><tp:taxon-name><tp:taxon-name-part taxon-name-part-type="order">Araneae</tp:taxon-name-part></tp:taxon-name></named-content>; family: <named-content xmlns:xlink="http://www.w3.org/1999/xlink" content-type="dwc:family" xlink:type="simple"><tp:taxon-name><tp:taxon-name-part taxon-name-part-type="family">Salticidae</tp:taxon-name-part></tp:taxon-name></named-content>; genus: <named-content xmlns:xlink="http://www.w3.org/1999/xlink" content-type="dwc:genus" xlink:type="simple"><tp:taxon-name><tp:taxon-name-part taxon-name-part-type="genus">Epeus</tp:taxon-name-part></tp:taxon-name></named-content>; <bold>Location:</bold> country: <named-content xmlns:xlink="http://www.w3.org/1999/xlink" content-type="dwc:country" xlink:type="simple">Vietnam</named-content>; countryCode: <named-content xmlns:xlink="http://www.w3.org/1999/xlink" content-type="dwc:countryCode" xlink:type="simple">VN</named-content>; stateProvince: <named-content xmlns:xlink="http://www.w3.org/1999/xlink" content-type="dwc:stateProvince" xlink:type="simple">Quang Tri</named-content>; locality: <named-content xmlns:xlink="http://www.w3.org/1999/xlink" content-type="dwc:locality" xlink:type="simple">Dakrong Nature Reserve</named-content>; verbatimElevation: <named-content xmlns:xlink="http://www.w3.org/1999/xlink" content-type="dwc:verbatimElevation" xlink:type="simple">965 m</named-content>; verbatimLatitude: <named-content xmlns:xlink="http://www.w3.org/1999/xlink" content-type="dwc:verbatimLatitude" xlink:type="simple">16°77′89″N</named-content>; verbatimLongitude: <named-content xmlns:xlink="http://www.w3.org/1999/xlink" content-type="dwc:verbatimLongitude" xlink:type="simple">106°84′95″E</named-content>; verbatimCoordinateSystem: <named-content xmlns:xlink="http://www.w3.org/1999/xlink" content-type="dwc:verbatimCoordinateSystem" xlink:type="simple">WGS84</named-content>; <bold>Event:</bold> eventDate: <named-content xmlns:xlink="http://www.w3.org/1999/xlink" content-type="dwc:eventDate" xlink:type="simple">12July 2024</named-content>; eventRemarks: <named-content xmlns:xlink="http://www.w3.org/1999/xlink" content-type="dwc:eventRemarks" xlink:type="simple">collected by Dinh-Sac Pham</named-content></p></list-item></list></tp:treatment-sec><tp:treatment-sec sec-type="Description"><title>Description</title><p><bold>Male</bold>: Total length 6.91. Carapace 2.55 long, 2.12 wide. Abdomen 3.44 long, 1.48 wide. Eye sizes and interdistances: AME 0.62, ALE 0.29, PME 0.08, PLE 0.26; distance ALE–PME 0.35, ALE–PLE 0.76. Leg measurements: I 6.16 (1.96, 0.91, 1.60, 1.04, 0.65); II 7.34 (2.24, 0.86, 1.51, 1.74, 0.99); III 7.21 (2.05, 0.93, 1.49, 1.78, 0.96); IV 6.93 (1.86, 0.79, 1.64, 1.82, 0.82).</p><p><bold>Female</bold>: Total length 6.94. Carapace 2.78 long, 2.01 wide. Abdomen 3.52 long, 1.36 wide. Eye sizes and interdistances: AME 0.69, ALE 0.38, PME 0.14, PLE 0.31; distance ALE–PME 0.35, ALE–PLE 0.81. Leg measurements: I 7.17 (2.22, 1.03, 1.85, 1.26, 0.81); II 6.70 (2.13, 0.93, 1.73, 1.18, 0.73); III 7.42 (2.46, 0.68, 1.75, 1.71, 0.82); IV 6.75 (2.10, 0.71, 1.63, 1.49, 0.82).</p><p>Morphological diagnoses of the male specimens are illustrated in Fig. <xref ref-type="fig" rid="F13509612">1</xref>A, B and Fig. <xref ref-type="fig" rid="F13509614">2</xref>, while those of the female specimens are depicted in Fig. <xref ref-type="fig" rid="F13509612">1</xref>C–F. These closely correspond to the descriptions provided by <xref ref-type="bibr" rid="B13510048">Peng and Li (2002)</xref> and <xref ref-type="bibr" rid="B13510012">Meng et al. (2015)</xref>.</p></tp:treatment-sec><tp:treatment-sec><!--Section generated to contain objects referenced in tp:taxon-treatment.--><fig id="F13509612" position="float" orientation="portrait"><object-id xmlns:xlink="http://www.w3.org/1999/xlink" content-type="arpha" xlink:type="simple">E1487169-98BF-551C-A0E0-FB446C91B1A8</object-id><object-id xmlns:xlink="http://www.w3.org/1999/xlink" content-type="doi" xlink:type="simple">10.3897/BDJ.13.e172899.figure1</object-id><label>Figure 1.</label><caption><p><italic><tp:taxon-name><tp:taxon-name-part taxon-name-part-type="genus" reg="Epeus">Epeus</tp:taxon-name-part> <tp:taxon-name-part taxon-name-part-type="species" reg="bicuspidatus">bicuspidatus</tp:taxon-name-part></tp:taxon-name></italic>. <bold>A</bold> Male, dorsal view; <bold>B</bold> Male, ventral view; <bold>C</bold> Female, dorsal view; <bold>D</bold> Female, ventral view; <bold>E</bold> Epigyne, ventral view; <bold>F</bold> Vulva, dorsal view. Scale bars: <bold>A–D</bold> = 1.0 mm; <bold>E–F</bold> = 0.1 mm.</p></caption><graphic xmlns:xlink="http://www.w3.org/1999/xlink" xlink:href="bdj-13-e172899-g001.jpg" position="float" id="oo_1421106.jpg" orientation="portrait" xlink:type="simple"><uri content-type="original_file" xlink:type="simple">https://binary.pensoft.net/fig/1421106</uri></graphic></fig><fig id="F13509614" position="float" orientation="portrait"><object-id xmlns:xlink="http://www.w3.org/1999/xlink" content-type="arpha" xlink:type="simple">552604D0-9DC3-5EDC-A631-086DFE0B51B1</object-id><object-id xmlns:xlink="http://www.w3.org/1999/xlink" content-type="doi" xlink:type="simple">10.3897/BDJ.13.e172899.figure1</object-id><label>Figure 2.</label><caption><p><italic><tp:taxon-name><tp:taxon-name-part taxon-name-part-type="genus" reg="Epeus">Epeus</tp:taxon-name-part> <tp:taxon-name-part taxon-name-part-type="species" reg="bicuspidatus">bicuspidatus</tp:taxon-name-part></tp:taxon-name></italic>, left palp habitus. <bold>A</bold> Ventral view; <bold>B</bold> Dorsal view; <bold>C</bold> Retrolateral view; <bold>D–E</bold> Prolateral views. Scale bars: 0.1 mm.</p></caption><graphic xmlns:xlink="http://www.w3.org/1999/xlink" xlink:href="bdj-13-e172899-g002.jpg" position="float" id="oo_1421107.jpg" orientation="portrait" xlink:type="simple"><uri content-type="original_file" xlink:type="simple">https://binary.pensoft.net/fig/1421107</uri></graphic></fig></tp:treatment-sec><ref-list><ref id="B13513851"><element-citation xmlns:xlink="http://www.w3.org/1999/xlink" publication-type="article" xlink:type="simple"><person-group person-group-type="author"><name name-style="western"><surname>Song</surname><given-names>D. X.</given-names></name><name name-style="western"><surname>Gu</surname><given-names>M. B.</given-names></name><name name-style="western"><surname>Chen</surname><given-names>Z. F.</given-names></name></person-group><year>1988</year><article-title>Three new species of the family <tp:taxon-name><tp:taxon-name-part taxon-name-part-type="family">Salticidae</tp:taxon-name-part></tp:taxon-name> from Hainan, China</article-title><source>Bulletin of Hangzhou Normal College</source><volume>1988</volume><issue>6</issue><fpage>70</fpage><lpage>74</lpage></element-citation></ref><ref id="B13513821"><element-citation xmlns:xlink="http://www.w3.org/1999/xlink" publication-type="book" xlink:type="simple"><person-group person-group-type="author"><name name-style="western"><surname>Peng</surname><given-names>X. J.</given-names></name><name name-style="western"><surname>Xie</surname><given-names>L. P.</given-names></name><name name-style="western"><surname>Xiao</surname><given-names>X. Q.</given-names></name><name name-style="western"><surname>Yin</surname><given-names>C. M.</given-names></name></person-group><year>1993</year><source>Salticids in China (<tp:taxon-name><tp:taxon-name-part taxon-name-part-type="class">Arachnida</tp:taxon-name-part></tp:taxon-name>: <tp:taxon-name><tp:taxon-name-part taxon-name-part-type="order">Araneae</tp:taxon-name-part></tp:taxon-name>)</source><publisher-name>Hunan Normal University Press</publisher-name><size units="page">270</size></element-citation></ref><ref id="B13513843"><element-citation xmlns:xlink="http://www.w3.org/1999/xlink" publication-type="book" xlink:type="simple"><person-group person-group-type="author"><name name-style="western"><surname>Song</surname><given-names>D. X.</given-names></name><name name-style="western"><surname>Zhu</surname><given-names>M. S.</given-names></name><name name-style="western"><surname>Chen</surname><given-names>J.</given-names></name></person-group><year>1999</year><source>The spiders of China</source><publisher-name>Hebei Science and Technology Publishing House</publisher-name><size units="page">640</size></element-citation></ref><ref id="B13510048"><element-citation xmlns:xlink="http://www.w3.org/1999/xlink" publication-type="article" xlink:type="simple"><person-group person-group-type="author"><name name-style="western"><surname>Peng</surname><given-names>Xian-Jin</given-names></name><name name-style="western"><surname>Li</surname><given-names>Shu-Qiang</given-names></name></person-group><year>2002</year><article-title>A review of the genus <italic><tp:taxon-name><tp:taxon-name-part taxon-name-part-type="genus" reg="Epeus">Epeus</tp:taxon-name-part></tp:taxon-name></italic> Peckham &amp; Peckham (<tp:taxon-name><tp:taxon-name-part taxon-name-part-type="order">Araneae</tp:taxon-name-part></tp:taxon-name>: <tp:taxon-name><tp:taxon-name-part taxon-name-part-type="family">Salticidae</tp:taxon-name-part></tp:taxon-name>) from China</article-title><source>Oriental Insects</source><volume>36</volume><issue>1</issue><fpage>385</fpage><lpage>392</lpage><pub-id pub-id-type="doi">10.1080/00305316.2002.10417336</pub-id></element-citation></ref><ref id="B13510012"><element-citation xmlns:xlink="http://www.w3.org/1999/xlink" publication-type="article" xlink:type="simple"><person-group person-group-type="author"><name name-style="western"><surname>Meng</surname><given-names>Xiang-Wei</given-names></name><name name-style="western"><surname>Zhang</surname><given-names>Zhi-Sheng</given-names></name><name name-style="western"><surname>Shi</surname><given-names>Ai-Ming</given-names></name></person-group><year>2015</year><article-title>Description of two unknown females of <italic><tp:taxon-name><tp:taxon-name-part taxon-name-part-type="genus" reg="Epeus">Epeus</tp:taxon-name-part></tp:taxon-name></italic> Peckham &amp; Peckham from China (<tp:taxon-name><tp:taxon-name-part taxon-name-part-type="order">Araneae</tp:taxon-name-part></tp:taxon-name>: <tp:taxon-name><tp:taxon-name-part taxon-name-part-type="family">Salticidae</tp:taxon-name-part></tp:taxon-name>).</article-title><source>Zootaxa</source><volume>3955</volume><issue>1</issue><fpage>147</fpage><lpage>50</lpage><pub-id pub-id-type="doi">10.11646/zootaxa.3955.1.11</pub-id></element-citation></ref></ref-list></tp:taxon-treatment>
