# Supplementary material for: First records of Epeus bicuspidatus and description of a new species of Epeus (Araneae, Salticidae) from Vietnam
Source: Biodivers Data J. 2025 Dec 1;13:e172899. doi: 10.3897/BDJ.13.e172899 (PMC12686956; doi:10.3897/BDJ.13.e172899)
Supplement: XML Treatment for Epeus taybac [file BDJ.13.e172899-treatment2.xml]

<!DOCTYPE tp:taxon-treatment
  PUBLIC "-//TaxonX//DTD Taxonomic Treatment Publishing DTD v0 20100105//EN" "tax-treatment-NSO.dtd">
<tp:taxon-treatment xmlns:tp="http://www.plazi.org/taxpub"><tp:treatment-meta><mixed-citation publication-type="journal"><person-group><name><surname>Vu</surname><given-names>Duc-Toan</given-names></name><name><surname>Duong</surname><given-names>Van-Tang</given-names></name><name><surname>Pham</surname><given-names>Dinh-Sac</given-names></name></person-group><article-title>First records of <italic><tp:taxon-name><tp:taxon-name-part taxon-name-part-type="genus" reg="Epeus">Epeus</tp:taxon-name-part> <tp:taxon-name-part taxon-name-part-type="species" reg="bicuspidatus">bicuspidatus</tp:taxon-name-part></tp:taxon-name></italic> and description of a new species of <italic><tp:taxon-name><tp:taxon-name-part taxon-name-part-type="genus" reg="Epeus">Epeus</tp:taxon-name-part></tp:taxon-name></italic> (<tp:taxon-name><tp:taxon-name-part taxon-name-part-type="order">Araneae</tp:taxon-name-part></tp:taxon-name>, <tp:taxon-name><tp:taxon-name-part taxon-name-part-type="family">Salticidae</tp:taxon-name-part></tp:taxon-name>) from Vietnam</article-title><source>Biodivers Data J</source><day>01</day><month>12</month><year>2025</year><volume>13</volume><pub-id pub-id-type="doi">10.3897/BDJ.13.e172899</pub-id></mixed-citation></tp:treatment-meta><tp:nomenclature><tp:taxon-name><object-id xmlns:xlink="http://www.w3.org/1999/xlink" content-type="arpha" xlink:type="simple">AE8DB552-37EC-58D0-9CC4-4930DBD07FD5</object-id><tp:taxon-name-part taxon-name-part-type="genus">Epeus</tp:taxon-name-part> <tp:taxon-name-part taxon-name-part-type="species">taybac</tp:taxon-name-part><object-id xmlns:xlink="http://www.w3.org/1999/xlink" content-type="zoobank" xlink:type="simple" object-id-type="ZooBank">7BFF4FE7-1CAF-4AED-A627-EE6F46C68A2A</object-id></tp:taxon-name><tp:taxon-authority>Vu &amp; Pham</tp:taxon-authority><tp:taxon-status xmlns:xlink="http://www.w3.org/1999/xlink" xlink:type="simple">sp. nov.</tp:taxon-status></tp:nomenclature><tp:treatment-sec sec-type="materials"><title>Materials</title><list list-type="alpha-lower" list-content="occurrences"><list-item><p><bold>Type status:</bold> <named-content xmlns:xlink="http://www.w3.org/1999/xlink" content-type="dwc:typeStatus" xlink:type="simple">Holotype</named-content>. <bold>Occurrence:</bold> catalogNumber: <named-content xmlns:xlink="http://www.w3.org/1999/xlink" content-type="dwc:catalogNumber" xlink:type="simple">TBU-ARA-SAL-003-1</named-content>; individualCount: <named-content xmlns:xlink="http://www.w3.org/1999/xlink" content-type="dwc:individualCount" xlink:type="simple">1</named-content>; sex: <named-content xmlns:xlink="http://www.w3.org/1999/xlink" content-type="dwc:sex" xlink:type="simple">1 male</named-content>; lifeStage: <named-content xmlns:xlink="http://www.w3.org/1999/xlink" content-type="dwc:lifeStage" xlink:type="simple">adult</named-content>; occurrenceID: <named-content xmlns:xlink="http://www.w3.org/1999/xlink" content-type="dwc:occurrenceID" xlink:type="simple">EE56D8CD-D43D-5C2B-AAFB-4E5F20090640</named-content>; <bold>Taxon:</bold> scientificName: <named-content xmlns:xlink="http://www.w3.org/1999/xlink" content-type="dwc:scientificName" xlink:type="simple"><italic><tp:taxon-name><tp:taxon-name-part taxon-name-part-type="genus" reg="Epeus">Epeus</tp:taxon-name-part> <tp:taxon-name-part taxon-name-part-type="species" reg="taybac">taybac</tp:taxon-name-part></tp:taxon-name></italic> sp. nov.</named-content>; order: <named-content xmlns:xlink="http://www.w3.org/1999/xlink" content-type="dwc:order" xlink:type="simple"><tp:taxon-name><tp:taxon-name-part taxon-name-part-type="order">Araneae</tp:taxon-name-part></tp:taxon-name></named-content>; family: <named-content xmlns:xlink="http://www.w3.org/1999/xlink" content-type="dwc:family" xlink:type="simple"><tp:taxon-name><tp:taxon-name-part taxon-name-part-type="family">Salticidae</tp:taxon-name-part></tp:taxon-name></named-content>; genus: <named-content xmlns:xlink="http://www.w3.org/1999/xlink" content-type="dwc:genus" xlink:type="simple"><tp:taxon-name><tp:taxon-name-part taxon-name-part-type="genus">Epeus</tp:taxon-name-part></tp:taxon-name></named-content>; <bold>Location:</bold> country: <named-content xmlns:xlink="http://www.w3.org/1999/xlink" content-type="dwc:country" xlink:type="simple">Vietnam</named-content>; countryCode: <named-content xmlns:xlink="http://www.w3.org/1999/xlink" content-type="dwc:countryCode" xlink:type="simple">VN</named-content>; stateProvince: <named-content xmlns:xlink="http://www.w3.org/1999/xlink" content-type="dwc:stateProvince" xlink:type="simple">Son La</named-content>; locality: <named-content xmlns:xlink="http://www.w3.org/1999/xlink" content-type="dwc:locality" xlink:type="simple">Muong La Commune, Pieng Village</named-content>; verbatimElevation: <named-content xmlns:xlink="http://www.w3.org/1999/xlink" content-type="dwc:verbatimElevation" xlink:type="simple">680 m</named-content>; verbatimLatitude: <named-content xmlns:xlink="http://www.w3.org/1999/xlink" content-type="dwc:verbatimLatitude" xlink:type="simple">21°34′57″N</named-content>; verbatimLongitude: <named-content xmlns:xlink="http://www.w3.org/1999/xlink" content-type="dwc:verbatimLongitude" xlink:type="simple">104°04′58″E</named-content>; verbatimCoordinateSystem: <named-content xmlns:xlink="http://www.w3.org/1999/xlink" content-type="dwc:verbatimCoordinateSystem" xlink:type="simple">WGS84</named-content>; <bold>Event:</bold> eventDate: <named-content xmlns:xlink="http://www.w3.org/1999/xlink" content-type="dwc:eventDate" xlink:type="simple">22May 2024</named-content>; eventRemarks: <named-content xmlns:xlink="http://www.w3.org/1999/xlink" content-type="dwc:eventRemarks" xlink:type="simple">collected by Duc-Toan Vu</named-content></p></list-item><list-item><p><bold>Type status:</bold> <named-content xmlns:xlink="http://www.w3.org/1999/xlink" content-type="dwc:typeStatus" xlink:type="simple">Paratype</named-content>. <bold>Occurrence:</bold> catalogNumber: <named-content xmlns:xlink="http://www.w3.org/1999/xlink" content-type="dwc:catalogNumber" xlink:type="simple">TBU-ARA-SAL-003-2</named-content>; individualCount: <named-content xmlns:xlink="http://www.w3.org/1999/xlink" content-type="dwc:individualCount" xlink:type="simple">1</named-content>; sex: <named-content xmlns:xlink="http://www.w3.org/1999/xlink" content-type="dwc:sex" xlink:type="simple">female</named-content>; lifeStage: <named-content xmlns:xlink="http://www.w3.org/1999/xlink" content-type="dwc:lifeStage" xlink:type="simple">adult</named-content>; occurrenceID: <named-content xmlns:xlink="http://www.w3.org/1999/xlink" content-type="dwc:occurrenceID" xlink:type="simple">068C9472-D849-5CDA-A0AD-6111C93FF431</named-content>; <bold>Taxon:</bold> scientificName: <named-content xmlns:xlink="http://www.w3.org/1999/xlink" content-type="dwc:scientificName" xlink:type="simple"><italic><tp:taxon-name><tp:taxon-name-part taxon-name-part-type="genus" reg="Epeus">Epeus</tp:taxon-name-part> <tp:taxon-name-part taxon-name-part-type="species" reg="taybac">taybac</tp:taxon-name-part></tp:taxon-name></italic> sp. nov.</named-content>; order: <named-content xmlns:xlink="http://www.w3.org/1999/xlink" content-type="dwc:order" xlink:type="simple"><tp:taxon-name><tp:taxon-name-part taxon-name-part-type="order">Araneae</tp:taxon-name-part></tp:taxon-name></named-content>; family: <named-content xmlns:xlink="http://www.w3.org/1999/xlink" content-type="dwc:family" xlink:type="simple"><tp:taxon-name><tp:taxon-name-part taxon-name-part-type="family">Salticidae</tp:taxon-name-part></tp:taxon-name></named-content>; genus: <named-content xmlns:xlink="http://www.w3.org/1999/xlink" content-type="dwc:genus" xlink:type="simple"><tp:taxon-name><tp:taxon-name-part taxon-name-part-type="genus">Epeus</tp:taxon-name-part></tp:taxon-name></named-content>; <bold>Location:</bold> country: <named-content xmlns:xlink="http://www.w3.org/1999/xlink" content-type="dwc:country" xlink:type="simple">Vietnam</named-content>; countryCode: <named-content xmlns:xlink="http://www.w3.org/1999/xlink" content-type="dwc:countryCode" xlink:type="simple">VN</named-content>; stateProvince: <named-content xmlns:xlink="http://www.w3.org/1999/xlink" content-type="dwc:stateProvince" xlink:type="simple">Son La</named-content>; locality: <named-content xmlns:xlink="http://www.w3.org/1999/xlink" content-type="dwc:locality" xlink:type="simple">Muong La Commune, Pieng Village</named-content>; verbatimElevation: <named-content xmlns:xlink="http://www.w3.org/1999/xlink" content-type="dwc:verbatimElevation" xlink:type="simple">680 m</named-content>; verbatimLatitude: <named-content xmlns:xlink="http://www.w3.org/1999/xlink" content-type="dwc:verbatimLatitude" xlink:type="simple">21°34′57″N</named-content>; verbatimLongitude: <named-content xmlns:xlink="http://www.w3.org/1999/xlink" content-type="dwc:verbatimLongitude" xlink:type="simple">104°04′58″E</named-content>; verbatimCoordinateSystem: <named-content xmlns:xlink="http://www.w3.org/1999/xlink" content-type="dwc:verbatimCoordinateSystem" xlink:type="simple">WGS84</named-content>; <bold>Event:</bold> eventDate: <named-content xmlns:xlink="http://www.w3.org/1999/xlink" content-type="dwc:eventDate" xlink:type="simple">22May 2024</named-content>; eventRemarks: <named-content xmlns:xlink="http://www.w3.org/1999/xlink" content-type="dwc:eventRemarks" xlink:type="simple">collected by Duc-Toan Vu</named-content></p></list-item><list-item><p><bold>Type status:</bold> <named-content xmlns:xlink="http://www.w3.org/1999/xlink" content-type="dwc:typeStatus" xlink:type="simple">Other material</named-content>. <bold>Occurrence:</bold> catalogNumber: <named-content xmlns:xlink="http://www.w3.org/1999/xlink" content-type="dwc:catalogNumber" xlink:type="simple">TBU-ARA-SAL-003-3</named-content>; individualCount: <named-content xmlns:xlink="http://www.w3.org/1999/xlink" content-type="dwc:individualCount" xlink:type="simple">1</named-content>; sex: <named-content xmlns:xlink="http://www.w3.org/1999/xlink" content-type="dwc:sex" xlink:type="simple">1 male</named-content>; lifeStage: <named-content xmlns:xlink="http://www.w3.org/1999/xlink" content-type="dwc:lifeStage" xlink:type="simple">adult</named-content>; occurrenceID: <named-content xmlns:xlink="http://www.w3.org/1999/xlink" content-type="dwc:occurrenceID" xlink:type="simple">6B109DDB-74B5-5ED6-B4F2-CEE7CE57FC12</named-content>; <bold>Taxon:</bold> scientificName: <named-content xmlns:xlink="http://www.w3.org/1999/xlink" content-type="dwc:scientificName" xlink:type="simple"><italic><tp:taxon-name><tp:taxon-name-part taxon-name-part-type="genus" reg="Epeus">Epeus</tp:taxon-name-part> <tp:taxon-name-part taxon-name-part-type="species" reg="taybac">taybac</tp:taxon-name-part></tp:taxon-name></italic> sp. nov.</named-content>; order: <named-content xmlns:xlink="http://www.w3.org/1999/xlink" content-type="dwc:order" xlink:type="simple"><tp:taxon-name><tp:taxon-name-part taxon-name-part-type="order">Araneae</tp:taxon-name-part></tp:taxon-name></named-content>; family: <named-content xmlns:xlink="http://www.w3.org/1999/xlink" content-type="dwc:family" xlink:type="simple"><tp:taxon-name><tp:taxon-name-part taxon-name-part-type="family">Salticidae</tp:taxon-name-part></tp:taxon-name></named-content>; genus: <named-content xmlns:xlink="http://www.w3.org/1999/xlink" content-type="dwc:genus" xlink:type="simple"><tp:taxon-name><tp:taxon-name-part taxon-name-part-type="genus">Epeus</tp:taxon-name-part></tp:taxon-name></named-content>; <bold>Location:</bold> country: <named-content xmlns:xlink="http://www.w3.org/1999/xlink" content-type="dwc:country" xlink:type="simple">Vietnam</named-content>; countryCode: <named-content xmlns:xlink="http://www.w3.org/1999/xlink" content-type="dwc:countryCode" xlink:type="simple">VN</named-content>; stateProvince: <named-content xmlns:xlink="http://www.w3.org/1999/xlink" content-type="dwc:stateProvince" xlink:type="simple">Son La</named-content>; locality: <named-content xmlns:xlink="http://www.w3.org/1999/xlink" content-type="dwc:locality" xlink:type="simple">Chieng Coi Ward, Na Phum Village</named-content>; verbatimElevation: <named-content xmlns:xlink="http://www.w3.org/1999/xlink" content-type="dwc:verbatimElevation" xlink:type="simple">875 m</named-content>; verbatimLatitude: <named-content xmlns:xlink="http://www.w3.org/1999/xlink" content-type="dwc:verbatimLatitude" xlink:type="simple">21°18′23″N</named-content>; verbatimLongitude: <named-content xmlns:xlink="http://www.w3.org/1999/xlink" content-type="dwc:verbatimLongitude" xlink:type="simple">103°51′03″</named-content>; verbatimCoordinateSystem: <named-content xmlns:xlink="http://www.w3.org/1999/xlink" content-type="dwc:verbatimCoordinateSystem" xlink:type="simple">WGS84</named-content>; <bold>Event:</bold> eventDate: <named-content xmlns:xlink="http://www.w3.org/1999/xlink" content-type="dwc:eventDate" xlink:type="simple">11March 2025</named-content>; eventRemarks: <named-content xmlns:xlink="http://www.w3.org/1999/xlink" content-type="dwc:eventRemarks" xlink:type="simple">collected by Duc-Toan Vu</named-content></p></list-item></list></tp:treatment-sec><tp:treatment-sec sec-type="Description"><title>Description</title><p><bold>Male</bold>. Total length 7.74. Carapace 2.84 long, 2.33 wide. Abdomen 3.62 long, 1.48 wide. Eye sizes and interdistances: AME 0.72, ALE 0.32, PME 0.09, PLE 0.33, ALE-PME 0.34, ALE-PLE 0.81. Legs measurements: I 9.76 (2.81, 1.34, 2.79, 2.01, 0.81), II 7.72 (2.28, 1.12, 2.04, 1.58, 0.70), III 9.04 (2.95, 1.10, 1.91, 2.18, 0.90), IV 7.95 (2.35, 1.00, 1.77, 1.85, 0.98).</p><p>The carapace is high and elevated, with a posterior slope, exhibiting a colouration ranging from yellow-brown to dark brown (Fig. <xref ref-type="fig" rid="F13509770">3</xref>A). A crest of erect hairs is present along the carapace (Fig. <xref ref-type="fig" rid="F13509770">3</xref>C). The sternum is oval, slightly wider posteriorly, brown with a lighter margin. The clypeus is dark brown, covered with brown and white hairs and bristles. Chelicerae, endites and labium are dark brown, chelicerae with two promarginal teeth and one retromarginal tooth (Fig. <xref ref-type="fig" rid="F13509770">3</xref>D). Legs are long and slender; legs I, II and III are dark brown and covered with setae, except for the metatarsus and tarsus, which are yellowish-brown, while leg IV is entirely yellowish-brown. The abdomen is slender and cylindrical, with a dark brown dorsum featuring two light-coloured lateral stripes and a dark brown ventral surface.</p><p>The male palpal organ (Fig. <xref ref-type="fig" rid="F13624680">4</xref>) exhibits a filiform embolus that is long and arises at the 6:00 o’clock position, coiling approximately 180°. A well-developed, tongue-like flap is present at a 90° angle on the tegular bump. The proximal tegular apophysis is slender, sharp and curved (Fig. <xref ref-type="fig" rid="F13624680">4</xref>A, B and E). In dorsal view, the cymbium is nearly triangular, with the retrolateral edge concave, tapering anteriorly and covered with long white setae. The cymbial apophysis is elongate and slender, with its distal end slightly curved. The retrolateral tibial apophysis is stout, slightly blunt and directed anterodorsally (Fig. <xref ref-type="fig" rid="F13624680">4</xref>C and F).</p><p><bold>Female</bold>. Total length 5.50. Carapace 2.62 long, 1.48 wide. Abdomen 2.87 long, 1.32 wide. Eye sizes and interdistances: AME 0.52, ALE 0.16, PME 0.06, PLE 0.21; ALE–PME 0.25, ALE–PLE 0.62. Legs measurements: I 5.58 (1.70, 0.81, 1.57, 1.01, 0.49), II 5.47 (1.69, 0.78, 1.31, 1.08, 0.61), III 6.13 (1.93, 0.68, 1.34, 1.53, 0.65), IV 5.91 (1.78, 0.52, 1.44, 1.46, 0.71).</p><p>The carapace is similar in shape to that of the male, exhibiting a pale yellow to yellow-orange colouration. The anterior half of the carapace is covered with colourless and white setae (Fig. <xref ref-type="fig" rid="F13509803">5</xref>A). The area surrounding the anterior median eyes is yellow, while the regions around the other eyes are dark brown to black-brown, interspersed with white setae. The clypeus is densely covered with white setae (Fig. <xref ref-type="fig" rid="F13509803">5</xref>C). Chelicerae are yellow, whereas the endites, labium and sternum are pale yellow. Legs and palps are predominantly pale yellow, with the exception of the metatarsi and tarsi, which exhibit a yellow-orange hue. The abdomen is slender and dorsally pale yellow, adorned with clusters of white spots arranged along the lateral margins. The ventral surface is pale yellow. The epigynal plate is longer than wide (Fig. <xref ref-type="fig" rid="F13509774">6</xref>A), featuring cup-shaped copulatory openings. The internal copulatory ducts are long and expansive, forming numerous loops.</p></tp:treatment-sec><tp:treatment-sec sec-type="Diagnosis"><title>Diagnosis</title><p>The male genitalia of <italic><tp:taxon-name><tp:taxon-name-part taxon-name-part-type="genus" reg="Epeus">Epeus</tp:taxon-name-part> <tp:taxon-name-part taxon-name-part-type="species" reg="taybac">taybac</tp:taxon-name-part></tp:taxon-name></italic> sp. nov. resemble those of <italic><tp:taxon-name><tp:taxon-name-part taxon-name-part-type="genus" reg="Epeus">E.</tp:taxon-name-part> <tp:taxon-name-part taxon-name-part-type="species" reg="albus">albus</tp:taxon-name-part></tp:taxon-name></italic>, <italic><tp:taxon-name><tp:taxon-name-part taxon-name-part-type="genus" reg="Epeus">E.</tp:taxon-name-part> <tp:taxon-name-part taxon-name-part-type="species" reg="daiqini">daiqini</tp:taxon-name-part></tp:taxon-name></italic> and <italic><tp:taxon-name><tp:taxon-name-part taxon-name-part-type="genus" reg="Epeus">E.</tp:taxon-name-part> <tp:taxon-name-part taxon-name-part-type="species" reg="glorius">glorius</tp:taxon-name-part></tp:taxon-name></italic>. However, <italic><tp:taxon-name><tp:taxon-name-part taxon-name-part-type="genus" reg="Epeus">E.</tp:taxon-name-part> <tp:taxon-name-part taxon-name-part-type="species" reg="taybac">taybac</tp:taxon-name-part></tp:taxon-name></italic> sp. nov. can be distinguished by the following characters: the presence of a proximal tegular apophysis (PTA), which is long, curved and located posterior to the tegular bump (TB) on the patella side (Fig. <xref ref-type="fig" rid="F13624680">4</xref>A, B and E); the cymbial apophysis (CA) is long and pointed when viewed ventrally, with the tip slightly curved outwards (Fig. <xref ref-type="fig" rid="F13624680">4</xref>B), in contrast to the blunt tip observed in <italic><tp:taxon-name><tp:taxon-name-part taxon-name-part-type="genus" reg="Epeus">E.</tp:taxon-name-part> <tp:taxon-name-part taxon-name-part-type="species" reg="albus">albus</tp:taxon-name-part></tp:taxon-name></italic> (<xref ref-type="bibr" rid="B13513776">Tam and Thuy 2025</xref>) and considerably longer than the CA of <italic><tp:taxon-name><tp:taxon-name-part taxon-name-part-type="genus" reg="Epeus">E.</tp:taxon-name-part> <tp:taxon-name-part taxon-name-part-type="species" reg="daiqini">daiqini</tp:taxon-name-part></tp:taxon-name></italic> (<xref ref-type="bibr" rid="B13510057">Patoleta et al. 2020</xref>), lacking the small serrated apophyses present in <italic><tp:taxon-name><tp:taxon-name-part taxon-name-part-type="genus" reg="Epeus">E.</tp:taxon-name-part> <tp:taxon-name-part taxon-name-part-type="species" reg="glorius">glorius</tp:taxon-name-part></tp:taxon-name></italic> (<xref ref-type="bibr" rid="B13513794">Zabka 1985</xref>). The retrolateral tibial apophysis (RTA) is approximately one-third the length of the tibia, stout, slightly blunt and directed anterodorsally (Fig. <xref ref-type="fig" rid="F13624680">4</xref>C and F). Females of the new species are morphologically similar to <italic><tp:taxon-name><tp:taxon-name-part taxon-name-part-type="genus" reg="Epeus">E.</tp:taxon-name-part> <tp:taxon-name-part taxon-name-part-type="species" reg="albus">albus</tp:taxon-name-part></tp:taxon-name></italic>, sharing wide copulatory openings and a comparable copulatory duct arrangement when viewed ventrally (Fig. <xref ref-type="fig" rid="F13509774">6</xref>A). However, <italic><tp:taxon-name><tp:taxon-name-part taxon-name-part-type="genus" reg="Epeus">E.</tp:taxon-name-part> <tp:taxon-name-part taxon-name-part-type="species" reg="taybac">taybac</tp:taxon-name-part></tp:taxon-name></italic> sp. nov. can be differentiated by the more compact arrangement of the copulatory ducts (CD), which form an oval shape in dorsal view (Fig. <xref ref-type="fig" rid="F13509774">6</xref>).</p></tp:treatment-sec><tp:treatment-sec sec-type="Etymology"><title>Etymology</title><p>The species is named after its type locality: <italic><tp:taxon-name><tp:taxon-name-part taxon-name-part-type="genus" reg="Epeus"/><tp:taxon-name-part taxon-name-part-type="species" reg="taybac">taybac</tp:taxon-name-part></tp:taxon-name></italic> refers to “Tây Bắc,” the Vietnamese name for the north-western region of Vietnam.</p></tp:treatment-sec><tp:treatment-sec><!--Section generated to contain objects referenced in tp:taxon-treatment.--><fig id="F13509770" position="float" orientation="portrait"><object-id xmlns:xlink="http://www.w3.org/1999/xlink" content-type="arpha" xlink:type="simple">0E2998B0-C412-595D-A680-580113553547</object-id><object-id xmlns:xlink="http://www.w3.org/1999/xlink" content-type="doi" xlink:type="simple">10.3897/BDJ.13.e172899.figure1</object-id><label>Figure 3.</label><caption><p><italic><tp:taxon-name><tp:taxon-name-part taxon-name-part-type="genus" reg="Epeus">Epeus</tp:taxon-name-part> <tp:taxon-name-part taxon-name-part-type="species" reg="taybac">taybac</tp:taxon-name-part></tp:taxon-name></italic> sp. nov., male habitus. <bold>A</bold> Dorsal view; <bold>B</bold> Ventral view; <bold>C</bold> Frontal view; <bold>D</bold> Chelicera, posterior view. Scale bars: 1.0 mm.</p></caption><graphic xmlns:xlink="http://www.w3.org/1999/xlink" xlink:href="bdj-13-e172899-g003.jpg" position="float" id="oo_1421108.jpg" orientation="portrait" xlink:type="simple"><uri content-type="original_file" xlink:type="simple">https://binary.pensoft.net/fig/1421108</uri></graphic></fig><fig id="F13624680" position="float" orientation="portrait"><object-id xmlns:xlink="http://www.w3.org/1999/xlink" content-type="arpha" xlink:type="simple">E28ED384-7C0C-5DFC-A27A-808FBEE90F55</object-id><object-id xmlns:xlink="http://www.w3.org/1999/xlink" content-type="doi" xlink:type="simple">10.3897/BDJ.13.e172899.figure1</object-id><label>Figure 4.</label><caption><p><italic><tp:taxon-name><tp:taxon-name-part taxon-name-part-type="genus" reg="Epeus">Epeus</tp:taxon-name-part> <tp:taxon-name-part taxon-name-part-type="species" reg="taybac">taybac</tp:taxon-name-part></tp:taxon-name></italic> sp. nov., holotype left palp habitus view. <bold>A, E</bold> prolateral view; <bold>B</bold> ventral view; <bold>C, F</bold> retrolateral view; <bold>D</bold> dorsal view. Scale bars: 0.1 mm.</p></caption><graphic xmlns:xlink="http://www.w3.org/1999/xlink" xlink:href="bdj-13-e172899-g004.jpg" position="float" id="oo_1457712.jpg" orientation="portrait" xlink:type="simple"><uri content-type="original_file" xlink:type="simple">https://binary.pensoft.net/fig/1457712</uri></graphic></fig><fig id="F13509803" position="float" orientation="portrait"><object-id xmlns:xlink="http://www.w3.org/1999/xlink" content-type="arpha" xlink:type="simple">631A5F40-65E5-5FC4-A1C6-CC71C262ADFE</object-id><object-id xmlns:xlink="http://www.w3.org/1999/xlink" content-type="doi" xlink:type="simple">10.3897/BDJ.13.e172899.figure1</object-id><label>Figure 5.</label><caption><p><italic><tp:taxon-name><tp:taxon-name-part taxon-name-part-type="genus" reg="Epeus">Epeus</tp:taxon-name-part> <tp:taxon-name-part taxon-name-part-type="species" reg="taybac">taybac</tp:taxon-name-part></tp:taxon-name></italic> sp. nov., female habitus. <bold>A</bold> Dorsal view; <bold>B</bold> Ventral view; <bold>C</bold> Frontal view; <bold>D</bold> Chelicera, posterior view. Scale bars: 1.0 mm.</p></caption><graphic xmlns:xlink="http://www.w3.org/1999/xlink" xlink:href="bdj-13-e172899-g005.jpg" position="float" id="oo_1421105.jpg" orientation="portrait" xlink:type="simple"><uri content-type="original_file" xlink:type="simple">https://binary.pensoft.net/fig/1421105</uri></graphic></fig><fig id="F13509774" position="float" orientation="portrait"><object-id xmlns:xlink="http://www.w3.org/1999/xlink" content-type="arpha" xlink:type="simple">0EECE367-35B9-58D9-83CF-6A4075DC39DA</object-id><object-id xmlns:xlink="http://www.w3.org/1999/xlink" content-type="doi" xlink:type="simple">10.3897/BDJ.13.e172899.figure1</object-id><label>Figure 6.</label><caption><p><italic><tp:taxon-name><tp:taxon-name-part taxon-name-part-type="genus" reg="Epeus">Epeus</tp:taxon-name-part> <tp:taxon-name-part taxon-name-part-type="species" reg="taybac">taybac</tp:taxon-name-part></tp:taxon-name></italic> sp. nov. <bold>A</bold> Epigyne, ventral view; <bold>B</bold> Vulva, dorsal view. Scale bars: 0.1 mm.</p></caption><graphic xmlns:xlink="http://www.w3.org/1999/xlink" xlink:href="bdj-13-e172899-g006.jpg" position="float" id="oo_1421103.jpg" orientation="portrait" xlink:type="simple"><uri content-type="original_file" xlink:type="simple">https://binary.pensoft.net/fig/1421103</uri></graphic></fig></tp:treatment-sec><ref-list><ref id="B13513776"><element-citation xmlns:xlink="http://www.w3.org/1999/xlink" publication-type="article" xlink:type="simple"><person-group person-group-type="author"><name name-style="western"><surname>Tam</surname><given-names>T. V.</given-names></name><name name-style="western"><surname>Thuy</surname><given-names>N. H. K.</given-names></name></person-group><year>2025</year><article-title>First record of <italic><tp:taxon-name><tp:taxon-name-part taxon-name-part-type="genus" reg="Epeus">Epeus</tp:taxon-name-part> <tp:taxon-name-part taxon-name-part-type="species" reg="albus">albus</tp:taxon-name-part></tp:taxon-name></italic> Prószyński 1992 in Vietnam (<tp:taxon-name><tp:taxon-name-part taxon-name-part-type="order">Araneae</tp:taxon-name-part></tp:taxon-name>: <tp:taxon-name><tp:taxon-name-part taxon-name-part-type="family">Salticidae</tp:taxon-name-part></tp:taxon-name>: <tp:taxon-name><tp:taxon-name-part taxon-name-part-type="tribe">Plexippini</tp:taxon-name-part></tp:taxon-name>)</article-title><source>Peckhamia</source><volume>328.1</volume><fpage>1</fpage><lpage>2</lpage></element-citation></ref><ref id="B13510057"><element-citation xmlns:xlink="http://www.w3.org/1999/xlink" publication-type="article" xlink:type="simple"><person-group person-group-type="author"><name name-style="western"><surname>Patoleta</surname><given-names>Barbara Maria</given-names></name><name name-style="western"><surname>Gardzińska</surname><given-names>Joanna</given-names></name><name name-style="western"><surname>Żabka</surname><given-names>Marek</given-names></name></person-group><year>2020</year><article-title><tp:taxon-name><tp:taxon-name-part taxon-name-part-type="family">Salticidae</tp:taxon-name-part></tp:taxon-name> (<tp:taxon-name><tp:taxon-name-part taxon-name-part-type="class">Arachnida</tp:taxon-name-part></tp:taxon-name>, <tp:taxon-name><tp:taxon-name-part taxon-name-part-type="order">Araneae</tp:taxon-name-part></tp:taxon-name>) of Thailand: new species and records of <italic><tp:taxon-name><tp:taxon-name-part taxon-name-part-type="genus" reg="Epeus">Epeus</tp:taxon-name-part></tp:taxon-name></italic> Peckham &amp; Peckham, 1886 and <italic><tp:taxon-name><tp:taxon-name-part taxon-name-part-type="genus" reg="Ptocasius">Ptocasius</tp:taxon-name-part></tp:taxon-name></italic> Simon, 1885</article-title><source>PeerJ</source><volume>8</volume><pub-id pub-id-type="doi">10.7717/peerj.9352</pub-id></element-citation></ref><ref id="B13513794"><element-citation xmlns:xlink="http://www.w3.org/1999/xlink" publication-type="article" xlink:type="simple"><person-group person-group-type="author"><name name-style="western"><surname>Zabka</surname><given-names>M</given-names></name></person-group><year>1985</year><article-title>Systematic and zoogeographic study on the family <tp:taxon-name><tp:taxon-name-part taxon-name-part-type="family">Salticidae</tp:taxon-name-part></tp:taxon-name> (<tp:taxon-name><tp:taxon-name-part taxon-name-part-type="order">Araneae</tp:taxon-name-part></tp:taxon-name>) from Vietnam</article-title><source>Annales Zoologici</source><volume>39</volume><fpage>197</fpage><lpage>485</lpage></element-citation></ref></ref-list></tp:taxon-treatment>
